# Supplementary material for: Classifying American Society of Anesthesiologists Physical Status With a Low-Rank–Adapted Large Language Model: Development and Validation Study
Source: J Med Internet Res. 2026 Apr 21;28:e89540. doi: 10.2196/89540 (PMC13146231; doi:10.2196/89540)
Supplement: Multimedia Appendix 1 [file jmir_v28i1e89540_app1.xlsx]

## Sheet: Table S1
Table S1. ASA Physical Status classification and definitions. Modified from [1].
ASA-PS classification	Definition	Examples
ASA I	A normal healthy patient	Healthy, non-smoker, minimal alcohol use. No acute or chronic disease.
ASA II	A patient with mild systemic disease	Controlled conditions without significant functional limitations: pregnancy, mild obesity (Body mass index: 30–40), mild asthma, well-controlled diabetes or hypertension.
ASA III	A patient with severe systemic disease	Poorly controlled conditions or diseases causing functional limitations: diabetes, hypertension, chronic obstructive pulmonary disease, morbid obesity (Body mass index: ≥40), ESRD on dialysis, stable heart disease, severe sleep apnea.
ASA IV	A patient with severe systemic disease that is a constant threat to life	Recent (<3 months) heart attack or stroke, severe heart failure, ongoing sepsis, shock, or organ failure without regular dialysis.
ASA V	A moribund patient who is not expected to survive without the operation	Likely to die without surgery: ruptured aneurysm, massive trauma, ischemic bowel with multi-organ failure.
ASA VI	A declared brain-dead patient whose organs are being removed for donor purposes

## Sheet: Table S2
Table S2. Rule-based transformation of structured clinical variables into narrative diagnostic descriptors.
Variable	Numeric Range / Condition	Generated Text Descriptor
Body Mass Index (kg/m^2)	< 18.5	underweight
	18.5 – < 25	(no descriptor / normal)
	25 – < 30	overweight
	30 – < 35	obese
	35 – < 40	very obese
	≥ 40	extremely obese
Hemoglobin	< 10 g/dL	anemia
	≥ 10 g/dL	(no descriptor / normal)
Platelet Count	< 100 ×10⁹/L	thrombocytopenia
	≥ 100 ×10⁹/L	(no descriptor / normal)
INR	> 1.2	prolonged INR
	≤ 1.2	(no descriptor / normal)
Creatinine	> 1.3 mg/dL	renal impairment
	≤ 1.3 mg/dL	(no descriptor / normal)
Liver Function Tests (AST/GOT or ALT/GPT)	GOT > 40 U/L OR GPT > 40 U/L	liver impairment
	Otherwise	(no descriptor / normal)
Serum Glucose	> 180 mg/dL	hyperglycemia
	≤ 180 mg/dL	(no descriptor / normal)
Sodium (Na)	< 130 mmol/L	hyponatremia
	130 – 150 mmol/L	(no descriptor / normal)
	> 150 mmol/L	hypernatremia
Potassium (K)	< 3.5 mmol/L	hypokalemia
	3.5 – 5.0 mmol/L	(no descriptor / normal)
	> 5.0 mmol/L	hyperkalemia
When no abnormal threshold was met, the laboratory summary was recorded as “normal”.
Python Code start from here:
# transform structured data into text
def structured_to_text(row):
BMI = float(row["BMI"])
if BMI < 18.5:
BMI = 'underweight'
elif BMI < 25:
BMI = ''
elif BMI < 30:
BMI = 'overweight'
elif BMI < 35:
BMI = 'obese'
elif BMI < 40:
BMI = 'very obese'
else:
BMI = 'extremely obese'
Hx = ''
for col in ['病史_DM', '病史_HYPERLIPIDEMIA', '病史_HYPERTENSION', '病史_CVA', '病史_CARDIAC_DISEASE', '病史_COPD', '病史_ASTHMA', '病史_HEPATIC_DISEASE', '病史_RENAL_DISEASE','病史_BLEEDING_DISORDER', '病史_MAJOR_OPERATIONS', '病史_SMOKING']:
if row[col] == 1:
Hx += col.replace('病史_','').replace('_',' ') + ', '
Hx = Hx.rstrip(', ')
if Hx == '':
Hx = 'no medical history'
Hx = Hx.lower()
hb = float(row["LABDATA_HB"])
if hb < 10:
hb = 'anemia, '+A73
else:
hb = ''
plt = int(row["LABDATA_PLATELET"])
if plt < 100:
plt = 'thrombocytopenia, '
else:
plt = ''
INR = float(row["LABDATA_INR"])
if INR > 1.2:
INR = 'prolonged INR, '
else:
INR = ''
cr = float(row["LABDATA_CR"])
if cr > 1.3:
cr = 'renal impairment, '
else:
cr = ''
GOT = int(row["LABDATA_GOT"])
GPT = int(row["LABDATA_GPT"])
if GOT > 40 or GPT > 40:
lft = 'liver impairment, '
else:
lft = ''
sugar = int(row["LABDATA_SUGAR"])
if sugar > 180:
sugar = 'hyperglycemia'
else:
sugar = ''
na = int(row["LABDATA_NA"])
if na > 150:
na = 'hypernatremia'
elif na < 130:
na = 'hyponatremia'
else:
na = ''
k = float(row["LABDATA_K"])
if k > 5:
k = 'hyperkalemia'
elif k < 3.5:
k = 'hypokalemia'
else:
k = ''
lab_text = f'{hb}{plt}{INR}{cr}{lft}{sugar}{na}{k}'
if lab_text == '':
lab_text = 'normal'
special_conditions = ''
if row["Special Conditions"] and isinstance(row["Special Conditions"], str):
special_conditions += row["Special Conditions"].replace("Nil","")
if row["曾經手術麻醉中發生的特殊事件"] and isinstance(row["曾經手術麻醉中發生的特殊事件"], str):
special_conditions += row["曾經手術麻醉中發生的特殊事件"].replace("Nil","")
if row["Route"] == 'A':
route = 'inpatient'
elif row["Route"] == 'I':
route = 'intensive care'
elif row["Route"] == 'E':
route = 'emergency department'
elif row["Route"] == 'O':
route = 'outpatient'
else:
route = 'unknown'
op_type = row["開刀類別"]
if op_type == '正常刀':
op_type = 'normal'
elif op_type == '急症刀':
op_type = 'urgent'
elif op_type == '緊急刀':
op_type = 'emergent'
elif op_type == '急急刀':
op_type = 'very emergent'
else:
op_type = 'unknown'
anes_type = row["麻醉計畫"]
if anes_type in dict_anestype.keys():
anes_type = dict_anestype[anes_type]
else:
anes_type = 'unknown'
txt = f'This {int(row["年齡"])} years old {BMI if BMI else ""} {"female" if row["性別"]==0 else "male"} has {Hx}.'
txt += f'Preoperative lab tests showed {lab_text}. '
txt += f'Vital signs: {"alert" if row["意識"] == 1 else "comatose"}, heart rate of {int(row["HR"])} bpm, blood pressure of {int(row["SBP"])}/{int(row["DBP"])}, oxygen saturation of {int(row["SPO2"])}%, body temperature of {row["BT"]}, and respiratory rate is {int(row["RR"])} breaths per minutes. '
txt += f'{"A chest X ray showed "+str(row["LABDATA_CXR"])+". " if row["LABDATA_CXR"] else ""}'
txt += f'{"The electrocardiogram showed "+str(row["LABDATA_EKG"])+". " if row["LABDATA_EKG"] else ""}'
txt += f'{"Other exam included "+str(row["LABDATA_其他特殊檢驗"])+". " if row["LABDATA_其他特殊檢驗"] and str(row["LABDATA_其他特殊檢驗"]).replace("Nil","") != "" else ""}'
txt += f'{"Special conditions included "+special_conditions+". " if special_conditions and special_conditions != "" else ""}'
txt += f'This patient is from {route} and is going to having {row["排程手術名稱"]} under the diagnosis of {row["術前診斷"]} by {dict_department[row["手術部門"]]}. '
txt += f'The urgency level of this surgery is {op_type}. '
txt += f'The planned anesthesia is {anes_type}'
return txt
structured_to_text = data.apply(structured_to_text, axis = 1)
structured_to_text

## Sheet: Table S3
Table S3. Prompts used for ASA-PS classification and explainability analysis.
Prompt Type	Purpose	Prompt Description	Prompt
Classification-only prompt	Performance evaluation (metrics, confusion matrix)	Alpaca-style instruction requesting ASA-PS class only	instruction = """ As a physician working in a hospital surgery center you are assessing patients to determine their outcome after a procedure. You can classify patients based on the ASA American Society of Anesthesiologists Physical Status Classification to assess their physical condition. Below are the details of each ASA classification: 1 A normal healthy patient 2 A patient with mild systemic …
Classification + rationale prompt	Explainability analysis	Same instruction with additional request for free-text reasoning	instruction = """ As a physician working in a hospital surgery center you are assessing patients to determine their outcome after a procedure. You can classify patients based on the ASA American Society of Anesthesiologists Physical Status Classification to assess their physical condition. Below are the details of each ASA classification: 1 A normal healthy patient 2 A patient with mild systemic …

## Sheet: Table S4
Table S4. Characteristics of the cohort. Categorical variables are represented as frequency (%). Continuous variables are represented as the median (25th, 75th percentile). Anesthesia type categories reflect institutional EHR and national health insurance billing classifications based on airway management (ETGA, IVGA, Mask GA, SA, and EA). Cohorts were created by stratified random splitting on AS…
Feature	Training cohort (N=17,143)	Validation cohort (N=2449)	Test cohort (N=4899)	Overall cohort (N=24,491)	P values
Age (years), median (25th, 75th percentile)	60 (47, 69)	60 (47, 69)	60 (46, 69)	60 (47, 69)	0.75
Male sex, n (%)	9621 (56.12)	1414 (57.74)	2740 (55.93)	13,775 (56.25)	0.284
Height (cm), median (25th, 75th percentile)	162 (156, 169)	163 (156, 169)	162 (156, 169)	162 (156, 169)	0.28
Weight (kg), median (25th, 75th percentile)	65 (57, 75)	65 (57, 75)	65 (56, 75)	65 (57, 75)	0.885
Body mass index, median (25th, 75th percentile)	25 (22, 28)	25 (22, 28)	25 (22, 28)	25 (22, 28)	0.774
Anesthesia type, n (%)					0.927
ETGAa	8823 (51.58)	1272 (52.07)	2253 (52.14)	12,648 (51.74)
IVGAb	3720 (21.75)	540 (22.10)	1030 (21.04)	5290 (21.64)
Mask GAc	2822 (16.50)	391 (16.0)	825 (16.85)	4038 (16.52)
SAd	1736 (10.15)	239 (9.78)	487 (9.95)	2462 (10.07)
EAe	3 (0.02)	1 (0.04)	1 (0.02)	5 (0.02)
Emergency level of surgery, n (%)					0.454
Elective	14,824 (86.48)	2153 (87.91)	4240 (86.57)	21,217 (86.64)
Urgent	1800 (10.50)	233 (9.51)	498 (10.17)	2531 (10.34)
Emergency	478 (2.79)	58 (2.37)	150 (3.06)	686 (2.80)
Immediate	40 (0.23)	5 (0.20)	10 (0.20)	55 (0.22)
Preoperative location, n (%)					0.743
Ward	10,485 (61.16)	1509 (61.62)	2988 (60.99)	14,982 (61.17)
Outpatient	4339 (25.31)	603 (24.62)	1223 (24.96)	6165 (25.17)
Intensive care unit	1476 (8.61)	218 (8.90)	419 (8.55)	2113 (8.63)
Emergency department	843 (4.92)	119 (4.86)	269 (5.49)	1231 (5.03)
Surgery department, n (%)					0.036
Urology	4263 (24.87)	572 (23.36)	1233 (25.17)	6068 (24.78)
Orthopedics	2633 (15.36)	372 (15.19)	754 (15.39)	3759 (15.35)
General	2208 (12.88)	284 (11.60)	602 (12.29)	3094 (12.63)
Cardiovascular	2018 (11.77)	324 (13.23)	562 (11.47)	2904 (11.86)
Otolaryngology	1474 (8.60)	195 (7.96)	443 (9.04)	2112 (8.62)
Gynecology	1262 (7.36)	201 (8.21)	325 (6.63)	1788 (7.30)
Plastic surgery	880 (5.13)	148 (6.04)	242 (4.94)	1270 (5.19)
Neurosurgery	674 (3.93)	95 (3.88)	205 (4.18)	974 (3.98)
Thoracic surgery	561 (3.27)	75 (3.06)	173 (3.53)	809 (3.30)
Colorectal surgery	333 (1.94)	59 (2.41)	104 (2.12)	496 (2.03)
Traumatology	254 (1.48)	32 (1.31)	97 (1.98)	383 (1.56)
Others	583 (3.40)	92 (3.76)	159 (3.25)	834 (3.41)
Comorbidity, n (%)
Diabetes mellitus	4357 (25.42)	626 (25.56)	1255 (25.62)	6238 (25.47)	0.954
Hyperlipidemia	3150 (18.37)	445 (18.17)	939 (19.17)	4534 (18.51)	0.407
Hypertension	7939 (46.31)	1110 (45.32)	2266 (46.25)	11,315 (46.20)	0.655
Prior cerebrovascular accident	1301 (7.59)	170 (6.94)	367 (7.49)	1838 (7.50)	0.523
Cardiac disease	4370 (25.49)	646 (26.38)	1263 (25.78)	6279 (25.64)	0.622
Chronic obstructive pulmonary disease	577 (3.37)	79 (3.23)	167 (3.41)	823 (3.36)	0.917
Asthma	713 (4.16)	96 (3.92)	199 (4.06)	1008 (4.12)	0.837
Hepatic disease	2429 (14.17)	378 (15.43)	697 (14.23)	3504 (14.31)	0.243
Renal disease	3376 (19.69)	483 (19.72)	969 (19.78)	4828 (19.71)	0.991
Bleeding disorder	4147 (24.19)	607 (24.79)	1182 (24.13)	5936 (24.24)	0.797
Prior major operations	14,850 (86.62)	2130 (86.97)	4283 (87.43)	21,263 (86.82)	0.333
Smoking	4625 (26.98)	655 (26.75)	1331 (27.17)	6611 (26.99)	0.926
Drug allergy	3220 (18.78)	424 (17.31)	916 (18.70)	4560 (18.62)	0.214
Consciousness	15,700 (91.58)	2228 (90.98)	4482 (91.49)	22,410 (91.50)	0.602
ASA-PSf, n (%)					1
I	374 (2.18)	54 (2.20)	107 (2.18)	535 (2.18)
II	10,690 (62.36)	1527 (62.35)	3055 (62.36)	15,272 (62.36)
III	5617 (32.77)	802 (32.75)	1605 (32.76)	8024 (32.76)
IV	424 (2.47)	61 (2.49)	121 (2.47)	606 (2.47)
V	38 (0.22)	5 (0.20)	11 (0.22)	54 (0.22)
ASA emergency, n (%)	874 (5.10)	96 (3.92)	230 (4.69)	1200 (4.90)	0.031
a ETGA, general anesthesia with endotracheal tube
b IVGA, total intravenous anesthesia without intubation or mask ventilation
c Mask GA, General anesthesia with mask ventilation
d SA, spinal anesthesia
e EA, epidural anesthesia
f ASA-PS, American Society of Anesthesiologist physical status classification

## Sheet: Table S5
Table S5. Overall model performance using micro-, weighted-, and macro-averaged evaluation metrics
Method	Accuracy (95%CI)	MCC (95%CI)	Micro Precision (95%CI)	Weighted Precision (95%CI)	Macro Precision (95%CI)	Micro Recall (95%CI)	Weighted Recall (95%CI)	Macro Recall (95%CI)	Weighted Specificity (95%CI)	Macro Specificity (95%CI)	Micro F1-score (95%CI)	Weighted F1-score (95%CI)	Macro F1-score (95%CI)	Micro AUROC (95%CI)	Weighted AUROC (95%CI)	Macro AUROC (95%CI)	Micro AUPRC (95%CI)	Weighted AUPRC (95%CI)	Macro AUPRC (95%CI)
LLaMA-3-LoRA	0.780 (0.769 – 0.792)	0.533 (0.518 – 0.546)	0.780 (0.769 – 0.792)	0.748 (0.736 – 0.760)	0.382 (0.368 – 0.395)	0.780 (0.769 – 0.792)	0.780 (0.769 – 0.792)	0.315 (0.302 – 0.328)	0.724 (0.712 – 0.737)	0.901 (0.892 – 0.909)	0.780 (0.769 – 0.792)	0.756 (0.744 – 0.768)	0.316 (0.303 – 0.329)	0.863 (0.853 – 0.872)	0.752 (0.740 – 0.764)	0.608 (0.594 – 0.622)	0.653 (0.639 – 0.666)	0.682 (0.669 – 0.695)	0.285 (0.273 – 0.298)
LLaMA-3	0.073 (0.066 – 0.081)	0.002 (0.001 – 0.002)	0.073 (0.066 – 0.081)	0.485 (0.471 – 0.499)	0.209 (0.198 – 0.221)	0.073 (0.066 – 0.081)	0.073 (0.066 – 0.081)	0.222 (0.210 – 0.234)	0.922 (0.914 – 0.929)	0.799 (0.788 – 0.810)	0.073 (0.066 – 0.081)	0.097 (0.088 – 0.105)	0.051 (0.045 – 0.057)	0.421 (0.407 – 0.435)	0.498 (0.483 – 0.511)	0.511 (0.497 – 0.525)	0.191 (0.180 – 0.202)	0.496 (0.482 – 0.510)	0.200 (0.189 – 0.211)
Chung et al.	–	0.360 (0.320 – 0.400)	0.140 (0.120 – 0.170)	–	–	0.680 (0.610 – 0.750)	–	–	0.870 (0.850 – 0.890)	–	0.500 (0.460 – 0.530)	–	–	–	–	–	–	–	–
BioBERT-ft	0.762 (0.750 – 0.774)	0.508 (0.494 – 0.522)	0.762 (0.750 – 0.774)	0.749 (0.737 – 0.761)	0.392 (0.379 – 0.406)	0.762 (0.750 – 0.774)	0.762 (0.750 – 0.774)	0.362 (0.349 – 0.376)	0.737 (0.725 – 0.749)	0.900 (0.891 – 0.908)	0.762 (0.750 – 0.774)	0.752 (0.740 – 0.764)	0.372 (0.358 – 0.385)	0.852 (0.841 – 0.861)	0.750 (0.737 – 0.762)	0.631 (0.618 – 0.645)	0.629 (0.615 – 0.642)	0.679 (0.666 – 0.692)	0.293 (0.280 – 0.306)
BioBERT	0.067 (0.060 – 0.074)	0.062 (0.056 – 0.062)	0.067 (0.060 – 0.074)	0.265 (0.253 – 0.278)	0.090 (0.082 – 0.098)	0.067 (0.060 – 0.074)	0.067 (0.060 – 0.074)	0.211 (0.199 – 0.222)	0.878 (0.869 – 0.887)	0.789 (0.778 – 0.800)	0.067 (0.060 – 0.074)	0.079 (0.071 – 0.086)	0.034 (0.029 – 0.039)	0.417 (0.403 – 0.431)	0.473 (0.459 – 0.487)	0.500 (0.486 – 0.514)	0.191 (0.180 – 0.202)	0.488 (0.474 – 0.502)	0.198 (0.186 – 0.209)
ClinicalBERT-ft	0.757 (0.745 – 0.769)	0.515 (0.501 – 0.529)	0.757 (0.745 – 0.769)	0.746 (0.734 – 0.759)	0.368 (0.354 – 0.381)	0.757 (0.745 – 0.769)	0.757 (0.745 – 0.769)	0.344 (0.331 – 0.357)	0.776 (0.764 – 0.788)	0.907 (0.898 – 0.915)	0.757 (0.745 – 0.769)	0.750 (0.738 – 0.762)	0.349 (0.335 – 0.362)	0.848 (0.838 – 0.858)	0.767 (0.755 – 0.778)	0.625 (0.612 – 0.639)	0.622 (0.608 – 0.635)	0.688 (0.675 – 0.701)	0.289 (0.276 – 0.302)
ClinicalBERT	0.624 (0.610 – 0.637)	0.000 (0.000 – 0.000)	0.624 (0.610 – 0.637)	0.389 (0.375 – 0.403)	0.125 (0.115 – 0.134)	0.624 (0.610 – 0.637)	0.624 (0.610 – 0.637)	0.200 (0.189 – 0.211)	0.376 (0.363 – 0.390)	0.800 (0.789 – 0.811)	0.624 (0.610 – 0.637)	0.479 (0.465 – 0.493)	0.154 (0.143 – 0.164)	0.765 (0.753 – 0.777)	0.500 (0.486 – 0.514)	0.500 (0.486 – 0.514)	0.464 (0.450 – 0.478)	0.497 (0.483 – 0.511)	0.200 (0.189 – 0.211)
fastText	0.762 (0.750 – 0.774)	0.536 (0.522 – 0.550)	0.762 (0.750 – 0.774)	0.780 (0.768 – 0.792)	0.388 (0.374 – 0.401)	0.762 (0.750 – 0.774)	0.762 (0.750 – 0.774)	0.360 (0.346 – 0.373)	0.807 (0.796 – 0.818)	0.914 (0.906 – 0.922)	0.762 (0.750 – 0.774)	0.769 (0.757 – 0.781)	0.356 (0.342 – 0.369)	0.851 (0.841 – 0.861)	0.784 (0.773 – 0.796)	0.637 (0.623 – 0.650)	0.628 (0.614 – 0.641)	0.713 (0.700 – 0.725)	0.302 (0.289 – 0.315)
Random Forest	0.794 (0.782 – 0.805)	0.563 (0.549 – 0.577)	0.794 (0.782 – 0.805)	0.752 (0.740 – 0.764)	0.312 (0.299 – 0.325)	0.794 (0.782 – 0.805)	0.794 (0.782 – 0.805)	0.319 (0.306 – 0.332)	0.747 (0.735 – 0.759)	0.908 (0.900 – 0.916)	0.794 (0.782 – 0.805)	0.770 (0.759 – 0.782)	0.315 (0.302 – 0.328)	0.871 (0.862 – 0.880)	0.770 (0.759 – 0.782)	0.614 (0.600 – 0.627)	0.671 (0.658 – 0.684)	0.699 (0.686 – 0.712)	0.292 (0.279 – 0.304)
XGBoost	0.815 (0.804 – 0.826)	0.613 (0.599 – 0.626)	0.815 (0.804 – 0.826)	0.785 (0.773 – 0.796)	0.394 (0.380 – 0.408)	0.815 (0.804 – 0.826)	0.815 (0.804 – 0.826)	0.344 (0.330 – 0.357)	0.785 (0.774 – 0.797)	0.920 (0.912 – 0.928)	0.815 (0.804 – 0.826)	0.796 (0.785 – 0.807)	0.348 (0.334 – 0.361)	0.884 (0.875 – 0.893)	0.800 (0.789 – 0.811)	0.632 (0.618 – 0.645)	0.701 (0.688 – 0.714)	0.728 (0.715 – 0.740)	0.309 (0.296 – 0.322)
SVM	0.809 (0.798 – 0.820)	0.597 (0.583 – 0.611)	0.809 (0.798 – 0.820)	0.767 (0.755 – 0.779)	0.318 (0.305 – 0.331)	0.809 (0.798 – 0.820)	0.809 (0.798 – 0.820)	0.327 (0.314 – 0.340)	0.770 (0.758 – 0.782)	0.916 (0.908 – 0.923)	0.809 (0.798 – 0.820)	0.786 (0.775 – 0.798)	0.322 (0.309 – 0.335)	0.880 (0.871 – 0.889)	0.789 (0.778 – 0.801)	0.622 (0.608 – 0.635)	0.692 (0.679 – 0.705)	0.717 (0.705 – 0.730)	0.300 (0.287 – 0.312)

## Sheet: Table S6
Table S6. Effect of dropout rate on model performance. Performance metrics (F1-score, MCCa, accuracy, AUROCb, and AUPRCc) are reported with 95% CId.
Dropout rate	F1-score (95% CId)	MCCa (95% CI)	Accuracy (95% CI)	AUROCb (95% CI)	AUPRCc (95% CI)
0.1	0.774 (0.762 – 0.786)	0.517 (0.503 – 0.531)	0.774 (0.762 – 0.786)	0.859 (0.849 – 0.868)	0.644 (0.631 – 0.657)
0.2	0.773 (0.761 – 0.785)	0.516 (0.501 – 0.529)	0.773 (0.761 – 0.785)	0.858 (0.848 – 0.868)	0.643 (0.630 – 0.657)
0.3	0.780 (0.769 – 0.792)	0.533 (0.518 – 0.546)	0.780 (0.769 – 0.792)	0.863 (0.853 – 0.872)	0.653 (0.639 – 0.666)
0.4	0.782 (0.771 – 0.794)	0.538 (0.524 – 0.552)	0.782 (0.771 – 0.794)	0.864 (0.854 – 0.873)	0.656 (0.642 – 0.669)
0.5	0.772 (0.760 – 0.783)	0.512 (0.498 – 0.526)	0.772 (0.760 – 0.783)	0.857 (0.847 – 0.867)	0.641 (0.628 – 0.654)
aMCC, Matthews correlation coefficient.
bAUROC, area under the receiver operating characteristic curve.
cAUPRC, area under the precision-recall curve.
dCI, confidence interval.

## Sheet: Table S7
Table S7. Effect of learning rate on model performance. Performance metrics (F1-score, MCCa, accuracy, AUROCb, and AUPRCc) are reported with 95% CId.
Learning rate	F1-score (95% CId)	MCCa (95% CI)	Accuracy (95% CI)	AUROCb (95% CI)	AUPRCc (95% CI)
1×10^(-5)	0.620 (0.606 – 0.633)	0.111 (0.102 – 0.119)	0.620 (0.606 – 0.633)	0.762 (0.750 – 0.774)	0.460 (0.446 – 0.474)
3×10^(-5)	0.780 (0.769 – 0.792)	0.533 (0.518 – 0.546)	0.780 (0.769 – 0.792)	0.863 (0.853 – 0.872)	0.653 (0.639 – 0.666)
5×10^(-5)	0.779 (0.767 – 0.790)	0.528 (0.514 – 0.542)	0.779 (0.767 – 0.790)	0.862 (0.852 – 0.871)	0.651 (0.637 – 0.664)
8×10^(-5)	0.738 (0.726 – 0.750)	0.440 (0.426 – 0.454)	0.738 (0.726 – 0.750)	0.836 (0.826 – 0.847)	0.597 (0.583 – 0.611)
aMCC, Matthews correlation coefficient.
bAUROC, area under the receiver operating characteristic curve.
cAUPRC, area under the precision-recall curve.
dCI, confidence interval.

## Sheet: Table S8
Table S8. Effect of temperature on model performance. Only temperature is varied in this experiment, while top_p is fixed at 1.0. Performance metrics (F1-score, MCCa, accuracy, AUROCb, and AUPRCc) are reported with 95% CId.
Temperature	F1-score (95% CId)	MCCa (95% CI)	Accuracy (95% CI)	AUROCb (95% CI)	AUPRCc (95% CI)
0.1	0.777 (0.765 – 0.788)	0.526 (0.512 – 0.540)	0.777 (0.765 – 0.788)	0.860 (0.851 – 0.870)	0.648 (0.635 – 0.661)
0.3	0.717 (0.704 – 0.730)	0.407 (0.393 – 0.421)	0.717 (0.704 – 0.730)	0.823 (0.812 – 0.834)	0.571 (0.557 – 0.585)
0.5	0.661 (0.648 – 0.675)	0.310 (0.297 – 0.323)	0.661 (0.648 – 0.675)	0.788 (0.777 – 0.800)	0.505 (0.491 – 0.519)
0.7	0.606 (0.593 – 0.620)	0.229 (0.217 – 0.240)	0.606 (0.593 – 0.620)	0.754 (0.742 – 0.766)	0.446 (0.432 – 0.460)
0.9	0.572 (0.559 – 0.586)	0.195 (0.183 – 0.206)	0.572 (0.559 – 0.586)	0.733 (0.720 – 0.745)	0.413 (0.399 – 0.427)
aMCC. Matthews correlation coefficient.
bAUROC, area under the receiver operating characteristic curve.
cAUPRC, area under the precision-recall curve.
dCI, confidence interval.

## Sheet: Table S9
Table S9. Effect of top_p on model performance. The top_p was adjusted while keeping temperature fixed at 1.0. Performance metrics (F1-score, MCCa, accuracy, AUROCb, and AUPRCc) are reported with 95% CId.
top_p	F1-score (95% CId)	MCCa (95% CI)	Accuracy (95% CI)	AUROCb (95% CI)	AUPRCc (95% CI)
0.1	0.782 (0.771 – 0.794)	0.538 (0.524 – 0.552)	0.782 (0.771 – 0.794)	0.864 (0.854 – 0.873)	0.656 (0.642 – 0.669)
0.3	0.782 (0.770 – 0.793)	0.536 (0.522 – 0.550)	0.782 (0.770 – 0.793)	0.863 (0.854 – 0.873)	0.655 (0.641 – 0.668)
0.5	0.554 (0.540 – 0.568)	0.161 (0.151 – 0.171)	0.554 (0.540 – 0.568)	0.721 (0.709 – 0.734)	0.396 (0.383 – 0.410)
0.7	0.549 (0.535 – 0.563)	0.155 (0.145 – 0.165)	0.549 (0.535 – 0.563)	0.718 (0.706 – 0.731)	0.392 (0.378 – 0.405)
0.9	0.564 (0.550 – 0.577)	0.179 (0.168 – 0.189)	0.564 (0.550 – 0.577)	0.727 (0.715 – 0.740)	0.405 (0.391 – 0.419)
aMCC, Matthews correlation coefficient.
bAUROC, area under the receiver operating characteristic curve.
cAUPRC, area under the precision-recall curve.
dCI, confidence interval.

## Sheet: Table S10
Table S10. Example of model-generated classification rationale. Corresponding narrative inputs are provided in Table S4, Multimedia Appendix 1. Examples were selected based on ground-truth ASA-PS labels and generated using an explanation-augmented prompt for qualitative illustration only; they do not reflect the model’s class prediction distribution used for quantitative evaluation.
Ground-truth ASA-PS class	Generated explanation
I	This patient's overall health status appears to be good, considering her age and medical history, which includes thalassemia but no other significant underlying diseases.
II	Although the patient has some underlying health issues such as hypertension (essential) and hypercholesterolemia, they do not seem to be severely affected. They have had previous surgeries, but there's no indication of any significant complications. Their vital signs appear stable, with only minor abnormalities like hypokalemia. Overall, considering these factors, I would categorize them as ASA I…
II	Although the patent has some underlying medical issues such as anemic state, bleeding disorders, previous surgeries, they do not pose significant threats to her overall health status. Her vital signs appear stable, there's no evidence of acute illness, nor does she have any chronic diseases that would significantly impact her ability to undergo surgical procedures. Overall, her physical status fa…
II	The patient's age is relatively young, but they have several comorbidities such as polycystic kidney disease, hypertension, hyperlipidemia, which indicate some degree of systemic illness. Additionally, there is evidence of liver impairment and hypokalemia preoperatively, suggesting further compromise to her overall health status. However, considering these factors do not pose an immediate threat …
III	The patient has multiple comorbidities including type II diabetes, hypertensive cardiovascular disease (CVA), chronic renal failure, hemorrhagic disorders, previous major surgeries, as well as smoking habits which increase the risk of peri-operative complications. Although vital signs appear stable, pre-op laboratory results indicate impaired renal function, suggesting potential challenges during…
III	This patient's medical history includes several significant comorbidities such as diabetes, hypertension, chronic renal failure, anemia and cardiovascular disease which may increase his risk of complications during anesthesia. Additionally, his recent admission for pneumonia and current treatment plan involving dialysis suggest that his overall health is compromised. Furthermore, the presence of …
III	The patient has multiple comorbidities including hypertension (controlled), cardiac diseases such as NSTE MI and atherosclerosis, chronic total obstruction of the coronary arteries, hypertensive and diabetic nephropathy, hyperuricemia and hyperlipidemia. He also had acute de-compensate heart failures which requires immediate attention.
IV	The patient's medical history includes multiple comorbidities such as type II diabetes, hypertensive cardiovascular disease with ejection fraction of only 40% which increases her risk of complications during surgery. Additionally, the patient requires dialysis, indicating end-stage renal failure, making it more challenging to manage perioperatively. Furthermore, there is evidence of cardiomegaly …
IV	The patient's medical history includes cerebra vascular atherosclerosis which led to an acute isotonic stroke resulting in moderate disability (mRS score of three). Additionally, they have hypertension which increases cardiovascular risk. Furthermore, pre-operative laboratory results show an array of abnormalities including anemias, platelet count decrease, kidney dysfunction, hepatic impairment …
V	This patient's medical history includes hypertension and cardiac diseases such as CAD, which puts them at risk for complications during surgery due to cardiopulmonary instability. Additionally, they have atrial fibrillations, reduced ejection fraction, congestive heart failure, pulmonary hypertension, chronic obstructive airways disease with persistent emboli in left lower lobe, left basal pleuri…

[truncated: 8 more sheets: Table S11, Table S12, Table S13, Table S14, Table S15, Table S16, Table S17, Table S18]
